# Supplementary material for: Recombinant Long-Acting Thioredoxin Ameliorates AKI to CKD Transition via Modulating Renal Oxidative Stress and Inflammation
Source: Int J Mol Sci. 2021 May 25;22(11):5600. doi: 10.3390/ijms22115600 (PMC8199127; doi:10.3390/ijms22115600)
Supplement: Supplementary file 1 [file ijms-22-05600-s001.zip]

Archive with 1 entries (1 files):
- ijms-1150546-SI.pdf
